# Supplementary material for: Cochlear Implantation After Temporal Bone Fracture: A Systematic Review of Preoperative Predictors and Timing
Source: Brain Sci. 2026 Feb 14;16(2):227. doi: 10.3390/brainsci16020227 (PMC12938646; doi:10.3390/brainsci16020227)
Supplement: Supplementary file 1 [file brainsci-16-00227-s001.zip]

Archive with 3 entries (2 files):
- brainsci-4118547-Supplementary Materials/
- brainsci-4118547-Supplementary Materials/brainsci-4118547-Supplementary Material-S1-PRISMA 2020 Check List.pdf
- brainsci-4118547-Supplementary Materials/brainsci-4118547-Supplementary Materials S2-Complete electronic search procedures.docx
